# Supplementary material for: Apelin-13 as a Potential Biomarker in Critical Illness
Source: J Clin Med. 2023 Jul 20;12(14):4801. doi: 10.3390/jcm12144801 (PMC10381233; doi:10.3390/jcm12144801)
Supplement: Supplementary file 1 [file jcm-12-04801-s001.zip]

Archive with 1 entries (1 files):
- jcm-2450148-supplementary.pdf
